# Supplementary material for: Characterization of Biodegradable Films Made from Taro Peel (Colocasia esculenta) Starch
Source: Polymers (Basel). 2023 Jan 9;15(2):338. doi: 10.3390/polym15020338 (PMC9862323; doi:10.3390/polym15020338)
Supplement: Supplementary file 1 [file polymers-15-00338-s001.zip]

Archive with 1 entries (1 files):
- polymers-2138787-supplementary.pdf
